# Supplementary material for: Low-Molecular-Weight Collagen Peptide Improves Skin Dehydration and Barrier Dysfunction in Human Dermal Fibrosis Cells and UVB-Exposed SKH-1 Hairless Mice
Source: Int J Mol Sci. 2025 Jul 3;26(13):6427. doi: 10.3390/ijms26136427 (PMC12250359; doi:10.3390/ijms26136427)
Supplement: Supplementary file 1 [file ijms-26-06427-s001.zip]

Archive with 1 entries (1 files):
- ijms-3720326-supplementary.pdf
